# Supplementary material for: Influence of Survivorship Care on Health‐Related Quality of Life, Knowledge of Late Effects, and Distress Levels Among Long‐Term Hodgkin Lymphoma Survivors
Source: Cancer Med. 2025 Aug 5;14(15):e71113. doi: 10.1002/cam4.71113 (PMC12322925; doi:10.1002/cam4.71113)
Supplement: Supplementary file 1 — Data S1. [file CAM4-14-e71113-s001.zip]

Archive with 2 entries (2 files):
- Suppl Fig. 1.pdf
- Supplement_QoL_INSIGHT_Cancer.docx
